# Supplementary material for: Effectiveness of COVID-19 Vaccines in Adults with Diabetes Mellitus: A Systematic Review
Source: Vaccines (Basel). 2022 Dec 22;11(1):24. doi: 10.3390/vaccines11010024 (PMC9861646; doi:10.3390/vaccines11010024)
Supplement: Supplementary file 1 [file vaccines-11-00024-s001.zip]

Archive with 1 entries (1 files):
- vaccines-2096989-supplementary.pdf
